# Supplementary material for: Viscous Cervical Environment-on-a-Chip for Selecting High-Quality Sperm from Human Semen
Source: Biomedicines. 2021 Oct 10;9(10):1439. doi: 10.3390/biomedicines9101439 (PMC8533482; doi:10.3390/biomedicines9101439)
Supplement: Supplementary file 1 [file biomedicines-09-01439-s001.zip]

Archive with 1 entries (1 files):
- biomedicines-1339251-supplementary.pdf
